# Supplementary material for: Evaluation of Chemical Contaminants in Conventional and Unconventional Ragusana Provola Cheese
Source: Foods. 2022 Nov 26;11(23):3817. doi: 10.3390/foods11233817 (PMC9740842; doi:10.3390/foods11233817)
Supplement: Supplementary file 1 [file foods-11-03817-s001.zip]

Archive with 1 entries (1 files):
- foods-2007794-supplementary - Revised.pdf
